# Supplementary material for: The FoPLT Gene of Fusarium oxysporum Affects Conidial Development and Pathogenicity
Source: J Fungi (Basel). 2026 Mar 9;12(3):194. doi: 10.3390/jof12030194 (PMC13028058; doi:10.3390/jof12030194)
Supplement: Supplementary file 1 [file jof-12-00194-s001.zip]

Archive with 2 entries (2 files):
- Supplementary Figure S1,S2.pdf
- Supplementary Tables S1,S2.xlsx
