# Supplementary material for: The FoPLT Gene of Fusarium oxysporum Affects Conidial Development and Pathogenicity
Source: J Fungi (Basel). 2026 Mar 9;12(3):194. doi: 10.3390/jof12030194 (PMC13028058; doi:10.3390/jof12030194)
Supplement: Supplementary file 1 [file jof-12-00194-s001.zip › Supplementary Tables S1,S2.xlsx]

## Sheet: Table S1
Table S1. Selected mutant strains of Fusarium oxysporum with significantly reduced pathogenicity
strain name	Number of tests	sample data (cm)			average
WT	3	2.95333	0.240278	0.138724	1.58308
HS2-29	3	10.4533	0.909744	0.525241	3.72208
HS2-34	3	9.72333	0.900907	0.520139	3.53609
HS2-69	3	11.25	0.492443	0.284312	3.75669
HS2-76	3	11.1333	0.390171	0.225265	3.68719
HS2-134	3	10.1367	0.275923	0.159304	3.39297
HS2-135	3	11.1667	0.464579	0.268225	3.72487
HS2-139	3	9.52667	0.615332	0.355262	3.37432
HS2-140	3	9.42667	0.826458	0.477156	3.43257
HS2-281	3	10.8667	0.578129	0.333783	3.69464
After inoculating 9 mutants with reduced pathogenicity from Xinzhu on mung bean roots for 5 days, the root length was analyzed.

## Sheet: Table S2
Table S2. Localization of five mutant genes
strain number	insertional site	mutant gene
HS2-29	contig000001.2368	FoPLT (Phospholipid transferase)
HS2-69	contig000002.1394	KIN4 (protein kinase)
HS2-134	contig000001.445	HMT1 (Homocysteine methyltransferase)
HS2-139	contig000002.1620	Ctf1 (Transcriptionally activated keratinase)
HS2-140	contig000003.143	CPLA (carboxypeptidase reductase)
Localization of five mutants (HS2-29, HS2-69, HS2-134, HS2-139, HS2-140)
